# Supplementary material for: Hand Pronation–Supination Movement as a Proxy for Remotely Monitoring Gait and Posture Stability in Parkinson’s Disease
Source: Sensors (Basel). 2022 Feb 25;22(5):1827. doi: 10.3390/s22051827 (PMC8915024; doi:10.3390/s22051827)
Supplement: Supplementary file 1 [file sensors-22-01827-s001.zip]

Archive with 2 entries (2 files):
- sensors-1486842-supplementary.mp4
- sensors-1486842-supplementary.pdf
